# Supplementary material for: A Common Missense Variant Causing Factor XI Deficiency and Increased Bleeding Tendency in Maine Coon Cats
Source: Genes (Basel). 2022 Apr 28;13(5):792. doi: 10.3390/genes13050792 (PMC9140718; doi:10.3390/genes13050792)
Supplement: Supplementary file 1 [file genes-13-00792-s001.zip]

Archive with 1 entries (1 files):
- genes-1680707-supplementary.pdf
